# Supplementary material for: Regulation of the Mitochondrion-Fatty Acid Axis for the Metabolic Reprogramming of Chlamydia trachomatis during Treatment with β-Lactam Antimicrobials
Source: mBio. 2021 Mar 30;12(2):e00023-21. doi: 10.1128/mBio.00023-21 (PMC8092193; doi:10.1128/mBio.00023-21)
Supplement: TABLE S1 [file mBio.00023-21-st001.xlsx]

## Sheet: S1
Table S1.
Gene	Name	Product	fold change log2 (Exp1/Exp2)	padj
Downregulated genes in chlamydial persistence (penicillin treatment)
Glycolysis / Gluconeogenesis
CT_378	pgi	glucose-6-phosphate isomerase	0.773376	1.30043e-06
CT_693	pgk	phosphoglycerate kinase	1.02223	6.49345e-17
CT_710	pckA	phosphoenolpyruvate carboxykinase	0.758866	5.28251e-05
CT_722	pgm	2,3-bisphosphoglycerate-dependent phosphoglycerate mutase	0.408796	5.7613e-05
Pentose Phosphate pathway
CT_205	pfkA_1	pyrophosphate--fructose 6-phosphate 1-phosphotransferase	0.283105	0.000288965
CT_207	pfkA_2	pyrophosphate--fructose 6-phosphate 1-phosphotransferase	0.280403	0.00364206
CT_213	rpiA	ribose-5-phosphate isomerase A	0.581275	1.85964e-06
CT_313	tal	transaldolase	0.184441	0.0198657
Citrate cycle (TCA)
CT_054	sucA	2-oxoglutarate dehydrogenase subunit E1	2.43572	6.60447e-39
CT_055	sucB_1	2-oxoglutarate dehydrogenase complex subunit dihydrolipoyllysine-residue succinyltransferase	2.53146	1.45537e-29
CT_591	sdhB	succinate dehydrogenase iron sulfur subunit	1.43939	2.76909e-15
CT_592	sdhA	succinate dehydrogenase flavoprotein subunit	0.546874	3.40669e-05
CT_821	sucC	succinyl-CoA ligase subunit beta	2.31584	5.06508e-45
CT_822	sucD	succinyl-CoA ligase subunit alpha	2.23586	2.11789e-41
CT_855	fumC	fumarate hydratase	1.70656	8.51401e-28
Oxidative phosphorylation
CT_740	dmpP	Na(+)-translocating NADH-quinone reductase subunit F	0.458918	1.56665e-08
Lipid/Fatty acid biosynthesis and metabolism
CT_236	acpP	acyl carrier protein	0.308224	1.2755e-05
CT_265	accA	acetyl-CoA carboxylase carboxyltransferase subunit alpha	0.386614	3.68462e-07
CT_293	accD	acetyl-CoA carboxylase carboxyltransferase subunit beta	0.372238	0.0014199
CT_451	cdsA	phosphatidate cytidylyltransferase	0.458254	0.000343928
CT_532	fabZ	3-hydroxyacyl-ACP dehydratase	0.497685	5.21445e-09
CT_699	psdD	phosphatidylserine decarboxylase	0.543824	6.01009e-05
CT_776	aas	long chain fatty acid--[acyl-carrier-protein] ligase	0.292903	3.06904e-06
Nucleotide metabolism
CT_218	surE	5'-nucleotidase SurE	1.29088	1.66981e-34
CT_452	cmk	cytidylate kinase	0.34536	0.0117014
CT_751	amn	AMP nucleosidase	0.87052	2.78553e-05
CT_827	nrdA	ribonucleoside-diphosphate reductase subunit alpha	0.650135	1.02191e-12
CT_828	nrdB	ribonucleoside-diphosphate reductase subunit beta	0.741313	1.29623e-11
Amino acid metabolism
CT_361	dapA	4-hydroxy-tetrahydrodipicolinate synthase	0.254461	0.0187439
CT_370	aroE	bifunctional 3-dehydroquinate dehydratase/shikimate dehydrogenase	0.589534	0.000370855
CT_373	CT_373	pyruvoyl-dependent arginine decarboxylase	3.03245	1.46299e-18
Starch and sucrose metabolism
CT_087	malQ	4-alpha glucanotransferase	1.78783	5.04844e-14
CT_248	glgP	glycogen phosphorylase	1.78454	1.74881e-76
CT_489	glgC	glucose-1-phosphate adenyltransferase	2.3251	3.32254e-16
CT_798	glgA	glycogen synthase	3.33749	7.39532e-06
Lipoic acid metabolism
CT_499	lplA_2	lipoate-protein ligase A	0.444773	0.0111507
Biotin metabolism
CT_725	birA	biotin--protein ligase	0.562023	0.00025807
Redox homeostasis
CT_356	yyaL	hypothetical protein	2.75569	5.37377e-16
CT_595	dsbD	thiol:disulfide Interchange protein	1.49233	1.46176e-36
Lipopolysaccharid biosynthesis
CT_531	lpxA	acyl-[acyl-carrier-protein]--UDP-N-acetylglucosamine O-acyltransferase	0.487839	6.5913e-09
CT_533	lpxC	UDP-3-O-[3-hydroxymyristoyl] N-acetylglucosamine deacetylase	0.277161	0.00175784
Peptidoglycan biosynthesis
CT_052	hemN_1	coproporphyrinogen-III oxidase	1.25575	1.0344e-34
CT_270	pbp3	penicillin-binding protein	0.819995	3.99837e-11
CT_485	hemZ	ferrochelatase	0.681537	4.78749e-11
CT_551	dacC	D-alanyl-D-alanine carboxypeptidase	0.584591	0.00395104
CT_624	CT_624	lipid II flippase MurJ	0.355384	0.00662092
CT_682	pbpB	penicillin-binding protein	0.789504	4.57996e-15
CT_761	murG	UDP-N-acetylglucosamine--N-acetylmuramyl-(pentapeptide) pyrophosphoryl-undecaprenol N-acetylglucosamine transferase	0.348344	0.0125117
Terpenoid backbone biosynthesis
CT_462	CT_462	2-C-methyl-D-erythritol 4-phosphate cytidylyltransferase	0.569619	0.000122652
CT_804	ychB	4-diphosphocytidyl-2C-methyl-D-erythritol kinase	0.685802	8.56731e-09
Lipoprotein biosynthesis
CT_534	cutE	apolipoprotein N-acyltransferase	0.245051	0.0387507
Bacterial surface and inclusion membran protein
CT_155	CT_155	phosphatidylcholine-hydrolyzing phospholipase D	0.919231	0.00738749
CT_214	CT_214	inclusion membrane protein	1.31889	2.81256e-29
CT_227	CT_227	inclusion membrane protein	0.514681	0.0255265
CT_228	CT_228	inclusion membrane protein	0.408658	0.00441146
CT_229	CT_229	inclusion membrane protein	1.41615	5.05803e-19
CT_232	incB	inclusion membrane protein B	0.558312	3.00494e-05
CT_233	incC	inclusion membrane protein C	0.840387	2.49768e-08
CT_372	CT_372	porin	1.97017	3.25817e-20
CT_413	pmpB	outer membrane protein PmpB	2.04866	4.96676e-99
CT_414	pmpC	outer membrane protein PmpC	1.23041	8.60337e-45
CT_442	crpA	hypothetical protein	0.357864	0.000207558
CT_443	omcB	outer membrane protein OmcB	3.76385	9.77268e-05
CT_444	omcA	lipoprotein OmcA	3.93908	0.00236702
CT_600	pal	peptidoglycan-associated lipoprotein	0.281121	0.0150956
CT_681	ompA	major outer membrane porin	0.885224	1.96309e-52
CT_713	porB	outer membrane protein B	2.12121	1.07483e-30
CT_813	CT_813	inclusion membrane protein	1.25941	2.58188e-20
CT_869	pmpE	outer membrane protein PmpE	1.97746	3.4852e-39
CT_870	pmpF	outer membrane protein PmpF	1.86348	3.7566e-42
CT_871	pmpG	outer membrane protein PmpG	1.6743	9.75417e-95
CT_872	pmpH	outer membrane protein PmpH	1.61709	2.25094e-77
Transport
CT_060	CT_060	type III secretion system protein	2.37405	2.38522e-28
CT_089	lcrE	low calcium response protein E	1.84084	3.42012e-60
CT_090	lcrD	low calcium response protein D	1.66487	3.15979e-33
CT_091	CT_091	type III secretion system protein	1.0717	1.58683e-24
CT_141	secA_1	preprotein translocase SecA	0.364242	0.0124252
CT_152	ycfV	lipoprotein releasing system ABC transporter ATP-binding protein	0.537755	0.00769301
CT_194	mgtE	magnesium transport protein	0.292537	6.60116e-05
CT_202	oppF	oligopeptide ABC transporter ATP-binding protein	0.545536	0.0140559
CT_204	ybhI	sodium:sulfate symporter	0.413022	4.59819e-08
CT_231	CT_231	sodium-dependent amino acid transporter	0.25477	0.0242734
CT_264	msbA	ABC transporter ATP-binding protein/permease	0.252362	0.0144578
CT_374	arcD	arginine/agmatine antiporter	2.22493	2.03586e-31
CT_391	CT_391	ABC transporter substrate-binding protein	0.441274	0.0349187
CT_408	lspA	lipoprotein signal peptidase	0.362648	0.0246641
CT_486	fliY	ABC transporter substrate-binding protein	0.440202	1.07062e-12
CT_559	yscJ	type III secretion system protein	1.0826	4.95628e-25
CT_561	yscL	type III secretion system protein	0.978771	7.12846e-28
CT_562	yscR	type III secretion system protein	1.34555	5.11903e-21
CT_563	yscS	type III secretion system protein	1.17768	3.76786e-09
CT_564	yscT	type III secretion system protein	1.75756	5.54179e-23
CT_569	CT_569	type II secretion system protein G	0.483075	0.000280433
CT_570	gspF	type II secretion system protein F	0.653212	0.000781175
CT_571	gspE	type II secretion system protein E	0.777872	2.54218e-07
CT_572	gspD	type II secretion system protein D	0.54832	1.06818e-06
CT_576	lcrH_1	type III secretion low calcium response chaperone	3.03924	5.30566e-08
CT_578	CT_578	type III secretion system translocator CopB	4.07704	0.00773831
CT_579	CT_579	type III secretion system translocator CopD	3.99211	0.00519025
CT_596	exbB	biopolymer transport protein	0.377896	0.0195141
CT_597	exbD	biopolymer transport protein	0.666568	0.00105101
CT_641	ygeD	membrane efflux protein	0.578812	9.66241e-06
CT_653	yhbG	ABC transporter ATP-binding protein	0.384901	7.32466e-05
CT_663	CT_663	type III secretion system chaperone	1.3038	2.0196e-38
CT_669	yscN	ATP synthase	1.86114	2.12907e-41
CT_672	CT_672	type III secretion system protein	1.8834	2.4566e-35
CT_674	yscC	type II secretion system protein	1.85613	7.60777e-77
CT_692	CT_692	phosphate permease	0.36391	1.8551e-05
CT_712	CT_712	type III secretion system effector protein	3.29282	5.12889e-09
CT_717	CT_717	type III secretion system ATP synthase	1.75255	1.3978e-34
CT_719	CT_719	type III secretion system protein	1.79982	2.36978e-25
CT_838	CT_838	hypothetical protein	0.625411	1.72409e-10
CT_856	ychM	sulfate transporter	0.462557	4.90848e-08
Transcription
CT_061	CT_061	RNA polymerase sigma factor sigma-28	1.12534	2.32718e-12
CT_267	ihfA	DNA-binding protein HU	0.745782	2.34311e-12
CT_394	hrcA	heat-inducible transcription repressor	0.442407	0.0473495
CT_424	rsbV_1	anti-sigma F factor antagonist	1.31962	1.8943e-23
CT_549	rsbW	serine/threonine protein kinase RsbW	0.352662	0.0082896
CT_588	rbsU	serine phosphatase RsbU	0.991758	4.4055e-15
CT_609	rpoN	RNA polymerase sigma-54 factor	1.31104	1.54356e-23
CT_630	cpxR	transcriptional regulator	2.40672	1.44973e-28
CT_765	rsbV_2	anti-sigma F factor antagonist	0.432396	0.00188734
Translation
CT_379	hflX	GTPase HflX	0.371606	4.05052e-05
CT_704	pcnB_2	poly A polymerase	0.16964	0.0289374
Aminoacyl-tRNA biosynthesis
CT_032	metG	methionine--tRNA ligase	0.386843	5.45636e-06
CT_457	CT_457	transcriptional regulator	0.143746	0.0378741
CT_463	truA	tRNA pseudouridine synthase A	0.506334	0.000632967
CT_530	fmt	methionyl-tRNA formyltransferase	0.512789	0.000211993
CT_585	trpS	tryptophan--tRNA ligase	0.668857	1.5696e-09
CT_586	uvrB	excinuclease ABC subunit B	1.04375	1.32634e-09
CT_644	yohI	tRNA-dihydrouridine synthase	0.523567	9.57478e-07
CT_698	CT_698	tRNA modification GTPase	0.367232	0.00587519
CT_766	miaA	tRNA dimethylallyltransferase	0.243321	0.00503702
CT_781	lysS	lysine--tRNA ligase	0.254582	0.0246744
tRNA
CT_t06	tRNAAla_1	tRNA-Ala	1.38833	2.4939e-08
CT_t37	tRNALeu_4	tRNA-Leu	1.12704	3.99626e-06
DNA replication
CT_493	polA	DNA polymerase I	0.229943	0.0006828
CT_536	dnaQ_2	DNA polymerase III subunit epsilon	0.214672	0.0187525
CT_545	dnaE	DNA polymerase III subunit alpha	0.296962	1.39428e-05
CT_555	CT_555	helicase	0.510425	4.52877e-06
CT_708	CT_708	helicase	0.337897	0.00251346
Cell division
CT_726	CT_726	cell division protein	0.335235	0.00256032
CT_739	ftsK	DNA translocase FtsK	0.192884	0.01688
Mismatch repair
CT_575	mutL	DNA mismatch repair protein	0.387577	0.000777258
Nucleotide excision repair
CT_333	uvrA	excinuclease ABC subunit A	0.295055	0.000116084
CT_791	uvrC	excinuclease ABC subunit C	0.277721	0.0006828
Base excision repair
CT_697	nth	endonuclease III	1.51518	3.24231e-11
Homologous recombination
CT_447	recJ	single-stranded-DNA-specific exonuclease	0.201884	0.0154369
CT_501	ruvA	Holliday junction DNA helicase RuvA	1.2001	4.34312e-15
CT_502	ruvC	crossover junction endodeoxyribonuclease RuvC	1.44743	6.67159e-13
CT_639	recB	exodeoxyribonuclease V subunit beta	0.760266	1.80904e-10
CT_640	recC	exodeoxyribonuclease V subunit gamma	0.270619	0.00689329
CT_652	recD_2	exodeoxyribonuclease V subunit alpha	0.403689	0.00893508
CT_864	xerD	site-specific tyrosine recombinase XerD	0.870475	4.67081e-08
DNA supercoiling
CT_643	topA	DNA topoisomerase I	0.88973	4.12977e-17
CT_660	CT_660	DNA topoisomerase IV subunit A	1.84636	1.07887e-22
CT_661	CT_661	DNA topoisomerase IV subunit B	0.748614	3.196e-05
Histones
CT_046	hctB	histone-like protein	4.14137	0.0213229
CT_743	hctA	histone H1-like protein	2.87892	3.56815e-26
Protein degradation
CT_113	clpB	chaperone protein ClpB	0.306369	0.00230783
CT_286	clpC	ATP-dependent Clp protease ATP-binding subunit ClpC	1.06036	5.32334e-92
CT_441	tsp	carboxy-terminal processing protease	2.29249	5.67981e-23
CT_841	ftsH	ATP-dependent zinc metalloprotease FtsH	0.583321	3.21623e-12
CT_867	CT_867	deubiquitinase	0.66216	9.35801e-05
CT_868	CT_868	deubiquitinase	1.43241	2.14814e-05
Protein folding
CT_088	sycE	type III secretion chaperone	2.02257	8.91765e-37
CT_177	dsbG	hypothetical protein	2.22774	4.2688e-32
CT_407	dksA	RNA polymerase-binding transcription factor	0.727065	4.10645e-11
CT_604	groEL_2	chaperonin GroEL	2.13531	4.33317e-55
CT_755	groEL_3	chaperonin GroEL	0.37647	0.000475214
CT_780	CT_780	hypothetical protein	1.51034	2.73436e-47
CT_783	CT_783	hypothetical protein	1.19308	5.58598e-97
rRNA processing
CT_658	sfhB	RNA pseudouridine synthase	1.24147	4.0339e-11
Stress response
CT_395	grpE	stress response protein GrpE	0.500597	0.0244173
Two-component system
CT_467	atoS	two component system sensor histidine kinase	1.66909	5.7912e-21
CT_468	atoC	two component system response regulator	1.94828	4.22787e-46
Others
CT_015	phoH	ATPase	0.588566	5.67777e-10
CT_084	CT_084	phospholipase	2.32483	1.33142e-30
CT_138	CT_138	microsomal dipeptidase	0.222058	0.0269268
CT_157	CT_157	phospholipase	0.661923	0.000518577
CT_158	CT_158	phospholipase	0.980151	1.64002e-06
CT_176	dsbB	disulfide oxidoreductase	1.9547	1.55812e-20
CT_259	CT_259	protein phosphatase	0.52058	1.0469e-10
CT_301	pknD	serine/threonine-protein kinase	0.44425	3.98853e-05
CT_344	lon	Lon protease	0.184803	0.00048496
CT_375	CT_375	oxidoreductase	0.154312	0.0435027
CT_385	ycfF	hypothetical protein	0.528356	3.13783e-10
CT_386	CT_386	hypothetical protein	0.400285	4.48958e-05
CT_456	CT_456	translocated actin-recruiting phosphoprotein	3.66327	0.00024296
CT_458	YhhY	acetyltransferase	0.536972	3.34087e-06
CT_464	CT_464	HAD superfamily hydrolase	0.345804	0.00241441
CT_535	yciA	acyl-CoA thioesterase	0.201098	0.00857009
CT_553	fmu	methyltransferase	0.956069	0.00355838
CT_594	ycfH	hydrolase	0.370596	0.00125102
CT_634	CT_634	Na(+)-translocating NADH-quinone reductase subunit A	0.316691	2.82367e-05
CT_673	pkn5	serine/threonine protein kinase	1.69822	4.80755e-41
CT_676	CT_676	protein-arginine kinase activator protein	2.49665	3.95512e-24
CT_705	clpX	ATP-dependent Clp protease ATP-binding subunit ClpX	0.156136	0.0135117
CT_715	CT_715	UDP-N-acetylglucosamine pyrophosphorylase	0.39725	0.00395289
CT_738	yycJ	Zn-dependent hydrolase	0.39327	0.00256032
Unknown
CT_001	CT_001	hypothetical protein	1.12156	1.33416e-22
CT_005	CT_005	hypothetical protein	2.32988	3.1842e-13
CT_036	CT_036	hypothetical protein	0.783795	9.61259e-08
CT_037	CT_037	hypothetical protein	0.8	0.0211487
CT_049	CT_049	hypothetical protein	3.52771	1.34927e-05
CT_050	CT_050	hypothetical protein	1.74542	8.58119e-22
CT_051	CT_051	hypothetical protein	1.44972	1.00109e-10
CT_056	CT_056	hypothetical protein	1.66903	2.75022e-30
CT_073	CT_073	hypothetical protein	2.98986	5.07275e-07
CT_080	ltuB	late transcription unit protein B	3.54713	0.000109931
CT_082	CT_082	hypothetical protein	3.44064	0.000229299
CT_083	CT_083	hypothetical protein	2.80782	2.534e-08
CT_105	CT_105	hypothetical protein	0.770031	2.37461e-07
CT_108	CT_108	hypothetical protein	0.523358	6.22027e-06
CT_114	CT_114	hypothetical protein	0.552467	8.05481e-06
CT_131	CT_131	hypothetical protein	2.12786	1.39264e-22
CT_132	CT_132	hypothetical protein	1.8409	2.0369e-24
CT_142	CT_142	hypothetical protein	3.77463	0.00282444
CT_143	CT_143	hypothetical protein	3.00775	2.70474e-14
CT_144	CT_144	hypothetical protein	3.30588	2.39234e-05
CT_149	CT_149	hypothetical protein	0.789749	7.93107e-06
CT_156	CT_156	hypothetical protein	1.63425	6.3757e-05
CT_173	CT_173	hypothetical protein	0.563982	0.00444261
CT_178	CT_178	hypothetical protein	1.23338	4.71915e-19
CT_179	CT_179	hypothetical protein	0.810066	1.52538e-08
CT_181	CT_181	hypothetical protein	3.28917	1.99699e-06
CT_203	CT_203	hypothetical protein	0.333384	0.00115175
CT_211	CT_211	hypothetical protein	1.4797	1.31839e-11
CT_212	CT_212	hypothetical protein	1.47959	7.03227e-33
CT_263	CT_263	hypothetical protein	0.346324	0.0131052
CT_266	CT_266	hypothetical protein	0.799519	7.86699e-11
CT_273	CT_273	hypothetical protein	0.837879	3.97054e-13
CT_274	CT_274	hypothetical protein	0.652417	1.30461e-06
CT_277	CT_277	hypothetical protein	0.395273	0.023592
CT_288	CT_288	hypothetical protein	0.928548	2.41632e-17
CT_289	CT_289	hypothetical protein	0.816821	1.04082e-18
CT_311	CT_311	hypothetical protein	0.335919	6.60116e-05
CT_312	CT_312	hypothetical protein	0.205321	0.0242734
CT_350	CT_350	hypothetical protein	0.288287	0.0203574
CT_358	CT_358	hypothetical protein	0.439648	0.000138948
CT_365	CT_365	hypothetical protein	2.60411	6.56757e-21
CT_382.1	CT_382.1	hypothetical protein	3.0363	2.45812e-11
CT_383	CT_383	hypothetical protein	0.692107	5.95266e-05
CT_384	CT_384	hypothetical protein	1.05746	1.29501e-08
CT_387	CT_387	hypothetical protein	0.30528	0.000110529
CT_389	CT_389	hypothetical protein	1.12874	2.78984e-30
CT_392	yprS	hypothetical protein	3.89343	0.000470006
CT_444.1	CT_444.1	hypothetical protein	0.370365	0.0289213
CT_465	CT_465	hypothetical protein	0.505867	0.000690609
CT_466	CT_466	hypothetical protein	1.40476	5.70898e-10
CT_469	CT_469	hypothetical protein	0.485205	0.0445851
CT_476	CT_476	hypothetical protein	0.347436	0.000170763
CT_481	CT_481	hypothetical protein	0.720019	6.16194e-09
CT_482	CT_482	hypothetical protein	0.742112	3.38384e-08
CT_484	CT_484	hypothetical protein	0.489146	9.07238e-05
CT_490	CT_490	hypothetical protein	0.848972	0.00519025
CT_503	CT_503	hypothetical protein	1.8616	9.38189e-24
CT_546	CT_546	hypothetical protein	3.53721	1.6403e-07
CT_548	CT_548	hypothetical protein	0.49706	0.0242734
CT_550	CT_550	hypothetical protein	0.417521	8.58233e-06
CT_560	CT_560	hypothetical protein	1.41831	3.9928e-31
CT_565	CT_565	hypothetical protein	1.9441	1.82852e-23
CT_566	CT_566	hypothetical protein	0.648343	9.2319e-07
CT_567	CT_567	hypothetical protein	0.686886	2.63019e-05
CT_568	CT_568	hypothetical protein	0.615925	6.40588e-06
CT_577	CT_577	hypothetical protein	3.96796	0.000308912
CT_589	CT_589	hypothetical protein	1.56764	6.29518e-23
CT_590	CT_590	hypothetical protein	2.03324	4.81288e-37
CT_593	CT_593	pseudogene	0.980057	0.00606205
CT_601	papQ	hypothetical protein	0.234552	0.00707918
CT_605	CT_605	hypothetical protein	0.573413	1.07345e-09
CT_606.1	CT_606.1	hypothetical protein	1.68867	3.11438e-12
CT_616	CT_616	hypothetical protein	0.587715	4.07488e-06
CT_618	CT_618	hypothetical protein	0.464113	0.000198323
CT_619	CT_619	hypothetical protein	3.15301	1.30461e-06
CT_620	CT_620	hypothetical protein	3.11803	1.11296e-08
CT_621	CT_621	hypothetical protein	2.40489	1.26367e-66
CT_622	CT_622	hypothetical protein	3.48725	2.1169e-06
CT_635	CT_635	hypothetical protein	3.01688	4.48606e-14
CT_642	CT_642	hypothetical protein	0.799597	4.10331e-15
CT_651	CT_651	hypothetical protein	0.231998	0.0119899
CT_652.1	CT_652.1	hypothetical protein	2.16802	8.38638e-17
CT_656	CT_656	hypothetical protein	0.507148	0.000266461
CT_657	CT_657	hypothetical protein	0.782372	2.46905e-05
CT_659	CT_659	hypothetical protein	1.97203	5.326e-32
CT_664	CT_664	hypothetical protein	1.47744	2.79042e-37
CT_665	CT_665	hypothetical protein	1.61583	1.51425e-62
CT_666	CT_666	hypothetical protein	1.60216	2.60497e-47
CT_667	CT_667	hypothetical protein	1.64799	7.78305e-54
CT_668	CT_668	hypothetical protein	1.67431	3.85799e-46
CT_670	CT_670	hypothetical protein	1.59648	3.23188e-16
CT_671	CT_671	hypothetical protein	1.95525	4.43174e-45
CT_683	CT_683	hypothetical protein	1.99043	6.57955e-25
CT_694	CT_694	hypothetical protein	4.05705	0.00960847
CT_695	CT_695	hypothetical protein	3.03632	5.39694e-07
CT_696	CT_696	hypothetical protein	1.36073	1.98638e-09
CT_700	CT_700	hypothetical protein	0.544182	9.20186e-21
CT_702	CT_702	hypothetical protein	2.40972	9.72214e-20
CT_709	mreB	rod shape-determining protein MreB	0.569241	3.24231e-11
CT_711	CT_711	hypothetical protein	3.3544	1.89431e-06
CT_716	CT_716	hypothetical protein	1.09768	0.00212076
CT_718	CT_718	hypothetical protein	2.06214	5.47815e-16
CT_724	CT_724	hypothetical protein	0.389982	0.00834906
CT_737	CT_737	hypothetical protein	0.793831	7.05219e-10
CT_744	CT_744	hypothetical protein	0.36713	0.000901777
CT_764	CT_764	hypothetical protein	0.391194	0.0322268
CT_779	CT_779	hypothetical protein	0.920721	0.00226534
CT_805	CT_805	hypothetical protein	1.74195	2.10526e-39
CT_814	CT_814	hypothetical protein	3.44501	0.000265988
CT_814.1	CT_814.1	hypothetical protein	3.82824	0.00216786
CT_837	CT_837	hypothetical protein	2.23437	2.02279e-35
CT_847	CT_847	hypothetical protein	2.45557	4.24895e-15
CT_848	CT_848	hypothetical protein	2.31726	1.25497e-20
CT_849	CT_849	hypothetical protein	2.25243	5.61127e-16
CT_873	CT_873	hypothetical protein	1.24333	7.54247e-07
CT_875	CT_875	hypothetical protein	3.7222	0.0109303
Plamid encoded genes
SOTOND1_RS04805 CDS5/pgp3	SOTOND1_RS04805	Virulence factor	1.81073	2.16587e-21
SOTOND1_RS04810 CDS6/pgp4	SOTOND1_RS04810	a master positive regulator of plasmid-encoded Pgp3	0.651878	1.06957e-15
SOTOND1_RS04820 CDS8/pgp6	SOTOND1_RS04820	CT583 family protein/plasmid maintenance	0.156373	0.017253
Upregulated genes in chlamydial persistence (penicillin treatment)
Glycolysis / Gluconeogenesis
CT_215	dhnA	1,6-fructose bisphosphate aldolase	-0.687083	1.61361e-11
CT_328	tpiS	triosephosphate isomerase	-0.53112	4.05285e-10
CT_587	eno	enolase	-0.242351	0.0426054
Pentose Phosphate Pathway
CT_063	gnd	6-phosphogluconate dehydrogenase	-0.148876	0.0198594
CT_121	araD	ribulose-phosphate 3-epimerase	-0.887398	2.76909e-15
CT_185	zwf	glucose-6-phosphate 1-dehydrogenase	-0.875468	3.34781e-33
CT_186	devB	6-phosphogluconolactonase	-0.559457	1.05858e-07
CT_750	tktB	transketolase	-0.631493	8.45374e-26
Pyruvate metabolism
CT_245	pdhA	pyruvate dehydrogenase E1 component subunit alpha	-0.318902	0.00327335
CT_246	pdhB	pyruvate dehydrogenase E1 component subunit beta	-0.288186	0.0140259
Citrate cycle (TCA)
CT_376	mdhC	malate dehydrogenase	-0.24799	0.00270084
CT_400	sucB_2	branched-chain alpha-keto acid dehydrogenase complex dihydrolipoyllysine-residue succinyltransferase	-0.241888	0.00770297
CT_557	lpdA	2-oxoglutarate dehydrogenase complex dihydrolipoyl dehydrogenase	-0.185806	0.0257642
V-ATPase
CT_305	atpI	V-type ATP synthase subunit I	-0.372106	8.26399e-08
CT_306	atpD	V-type ATP synthase subunit D	-0.542885	6.07574e-07
CT_307	atpB	V-type ATP synthase subunit beta	-0.689261	2.4497e-12
CT_308	atpA	V-type ATP synthase subunit alpha	-0.576149	5.32668e-10
CT_310	atpE	V-type ATP synthase subunit E	-0.772564	1.06194e-35
Lipid/Fatty acid biosynthesis and metabolism
CT_100	acpS	holo-[acyl-carrier-protein] synthase	-0.730985	1.07559e-07
CT_104	fabI	enoyl-(acyl carrier protein) reductase	-0.521311	1.31425e-05
CT_123	accB	acetyl-CoA carboxylase biotin carboxyl carrier protein subunit	-0.37348	0.000817312
CT_124	accC	acetyl-CoA carboxylase biotin carboxylase subunit	-0.319205	1.34461e-05
CT_238	fabD	malonyl-CoA-[acyl-carrier-protein] transacylase	-0.422517	0.0040063
CT_239	fabH	3-oxoacyl-ACP synthase III	-0.551438	5.46927e-10
CT_770	fabF	3-oxoacyl-ACP synthase	-0.510463	7.05567e-13
CT_807	plsB	glycerol-3-phosphate acyltransferase	-0.327797	0.00375925
Nucleotide metabolism
CT_039	dcd	deoxycytidine triphosphate deaminase	-0.435399	4.80519e-11
CT_078	folD	bifunctional 5,10-methylene-tetrahydrofolate dehydrogenase/5,10-methylene-tetrahydrofolate cyclohydrolase	-0.553433	0.00203004
CT_128	adk	adenylate kinase	-0.497713	3.30593e-06
CT_183	pyrG	CTP synthetase	-0.435155	8.59204e-05
CT_292	dut	deoxyuridine 5'-triphosphate nucleotidohydrolase	-0.618363	0.000470263
CT_500	ndk	nucleoside diphosphate kinase	-0.582799	0.00676441
CT_678	pyrH	uridylate kinase	-0.204672	0.00774043
Amino acid metabolism
CT_169	trpR	Trp operon repressor	-0.944711	4.17357e-14
CT_170	trpB	tryptophan synthase subunit beta	-0.655097	0.000299147
CT_171	trpA	tryptophan synthase subunit alpha	-0.423552	0.00503702
CT_327	trpC	N-(5'-phosphoribosyl)anthranilate isomerase	-0.673232	1.62613e-14
CT_432	glyA	serine hydroxymethyltransferase	-0.454352	3.75468e-08
CT_773	ldh	leucine dehydrogenase	-0.742354	3.17078e-11
Folate biosynthesis
CT_611	CT_611	gamma-glutamyl ligase	-0.184523	0.0239036
CT_613	folP	bifunctional 2-amino-4-hydroxy-6-hydroxymethyldihydropteridine pyrophosphokinase/dihydropteroate synthase	-0.350202	1.5997e-05
Glutathione metabolism
CT_045	pepA	cytosol aminopeptidase	-0.49582	6.22027e-06
Redox homeostasis
CT_059	fer	ferredoxin	-0.833705	1.8052e-07
CT_099	trxB	thioredoxin reductase	-0.92302	3.30579e-20
CT_294	sodM	superoxide dismutase	-0.270588	0.000573081
CT_539	trxA	thioredoxin	-0.138825	0.0453626
CT_603	ahpC	thioredoxin peroxidase	-0.783054	7.55265e-11
Riboflavin metabolism
CT_731	ribA/ribB	bifunctional 3,4-dihydroxy-2-butanone 4-phosphate synthase/GTP cyclohydrolase II	-0.215156	0.00208841
Thiamine metabolism
CT_687	CT_687	cysteine desulfurase	-0.179981	0.0142556
Sulfur metabolism
CT_774	cysQ	3'(2'),5'-bisphosphate nucleotidase	-0.519247	1.8052e-07
Porphyrin and chlorophyll metabolism
CT_210	hemL	glutamate-1-semialdehyde-2,1-aminomutase	-0.256496	0.00558726
CT_746	hemN_2	coproporphyrinogen-III oxidase	-0.341323	0.000901777
Lipopolysaccharide biosynthesis
CT_182	kdsB	3-deoxy-manno-octulosonate cytidylyltransferase	-0.641068	3.57549e-17
CT_243	lpxD	UDP-3-O-acylglucosamine N-acyltransferase	-0.226274	0.0257809
CT_655	kdsA	2-dehydro-3-deoxyphosphooctonate aldolase	-0.326554	0.000118893
Peptidoglycan biosynthesis
CT_268	amiA	N-acetylmuramoyl alanine amidase	-0.51976	4.71006e-08
CT_269	murE	UDP-N-acetylmuramoyl-L-alanyl-D-glutamate--2,6-diaminopimelate ligase	-0.374173	2.71125e-10
CT_455	murA	UDP-N-acetylglucosamine 1-carboxyvinyltransferase	-0.279094	0.000659744
CT_758	murD	UDP-N-acetylmuramoylalanine--D-glutamate ligase	-0.342156	0.00190344
Ubiqionone and terpenoid-quinone biosynthesis
CT_220	ubiX	aromatic acid decarboxylase	-0.80629	0.000140114
Riboflavin biosynthesis
CT_730	ribD	bifunctional diaminohydroxyphosphoribosylaminopyrimidine deaminase/5-amino-6-(5-phosphoribosylamino)uracil reductase	-0.348089	0.00972512
Terpenoid backbone biosynthesis
CT_450	CT_450	isoprenyl transferase	-0.650191	8.26808e-07
CT_859	lytB	4-hydroxy-3-methylbut-2-enyl diphosphate reductase	-0.235439	0.0219013
Bacterial surface and inclusion membrane protein
CT_112	pepF	oligoendopeptidase F	-0.877736	1.7217e-09
CT_115	CT_115	inclusion membrane protein D	-0.851733	2.1889e-16
CT_116	CT_116	inclusion membrane protein E	-0.918513	4.12268e-11
CT_117	CT_117	inclusion membrane protein F	-0.782802	3.17078e-11
CT_118	CT_118	inclusion membrane protein G	-0.791114	4.05266e-08
CT_119	incA	inclusion membrane protein A	-0.337689	0.00954374
CT_223	CT_223	inclusion membrane protein	-0.18765	0.011334
CT_225	CT_225	inclusion membrane protein	-0.45376	3.98853e-05
CT_241	yaeT	outer membrane protein	-0.521756	1.23152e-05
CT_242	CT_242	outer membrane protein	-0.577634	8.79903e-10
CT_371	CT_371	outer membrane protein	-0.337509	0.0129597
CT_812	pmpD	outer membrane protein PmpD	-0.760628	2.08116e-07
CT_874	pmpI	outer membrane protein PmpI	-0.782561	3.69445e-09
Transport
CT_020	lepB	signal peptidase I	-0.36744	0.000124986
CT_025	ffh	signal recognition particle GTPase	-0.524974	1.93576e-15
CT_065	CT_065	ADP, ATP carrier protein	-0.306301	0.00232633
CT_067	ytgA	ABC transporter substrate-binding protein	-0.714548	7.89747e-15
CT_068	ytgB_1	ABC transporter ATP-binding protein	-0.390484	0.000137486
CT_129	glnP	ABC transporter permease	-0.738232	1.29212e-08
CT_130	glnQ	ABC transporter ATP-binding protein	-0.575678	3.86224e-07
CT_198	oppA_3	oligopeptide ABC transporter substrate-binding protein	-0.233147	0.0472059
CT_199	oppB_1	oligopeptide ABC transporter permease	-0.431407	0.0006828
CT_216	xasA	glutamate/gamma-aminobutyrate antiporter	-0.286798	4.3396e-05
CT_230	CT_230	sodium:dicarboxylate symport protein	-0.439635	0.0278713
CT_251	CT_251	membrane protein insertase	-0.427918	0.000196852
CT_290	ptsN_1	PTS fructose transporter subunit IIA	-0.309098	0.0022347
CT_291	ptsN_2	PTS fructose transporter subunit IIA	-0.393912	1.35509e-05
CT_321	secE	preprotein translocase subunit SecE	-0.500456	0.00368133
CT_336	ptsI	phosphoenolpyruvate-protein phosphotransferase	-0.595946	1.17771e-08
CT_337	ptsH	phosphocarrier protein Hpr	-1.11903	5.92852e-18
CT_348	yjjK	ABC-F family ATPase	-0.568751	3.07747e-07
CT_359	CT_359	hypothetical protein	-0.192552	0.0185263
CT_381	artJ	arginine ABC transporter substrate-binding protein ArtJ	-0.407554	6.1502e-05
CT_448	secD/secF	preprotein translocase subunit SecD/SecF	-0.366851	5.24823e-09
CT_479	oppB_2	oligopeptide ABC transporter permease	-0.232886	0.000360965
CT_480	oppA_4	oligopeptide ABC transporter substrate-binding lipoprotein	-0.488425	4.84871e-05
CT_510	secY	preprotein translocase subunit SecY	-0.203471	4.80384e-05
CT_554	brnQ	branched-chain amino acid transport system carrier protein	-0.185636	0.0058915
CT_684	CT_684	cysteine desulfurase activator complex subunit SufB	-0.574065	1.38135e-08
CT_685	CT_685	ABC transporter ATP-binding protein	-0.472516	8.10251e-07
CT_686	CT_686	FeS assembly protein SufD	-0.475848	2.45807e-08
CT_689	dppF	ABC transporter ATP-binding protein	-0.483121	0.00126636
CT_727	zntA	metal transporting ATPase	-0.227382	0.00666614
CT_735	dagA_2	Na+/alanine symporter	-0.732935	1.79636e-06
CT_818	tyrP_2	tyrosine-specific transport protein	-0.440763	0.0128759
CT_854	CT_854	ABC transporter permease/substrate-binding protein	-0.497802	4.03137e-09
CT_857	CT_857	Na(+)/H(+) antiporter	-0.21076	0.0338947
Transcription
CT_009	yfgA	DNA-binding protein	-0.740599	1.0714e-07
CT_097	nusA	transcription termination/antitermination protein NusA	-0.331508	0.000292882
CT_320	nusG	transcription termination/antitermination protein NusG	-0.584215	1.44816e-05
CT_335	CT_335	nucleoid-associated protein	-0.479561	0.0199132
CT_346	elaC	ribonuclease Z	-0.811639	3.03712e-16
CT_397	vacB	ribonuclease R	-0.761499	2.52409e-22
CT_507	rpoA	DNA-directed RNA polymerase subunit alpha	-0.302629	4.18967e-08
CT_615	sigA	RNA polymerase sigma factor	-0.193683	0.000856749
CT_636	greA	transcription elongation factor GreA	-0.355532	0.0129597
CT_832	nusB	transcription termination factor NusB	-0.893911	2.54507e-09
CT_842	pnp	polyribonucleotide nucleotidyltransferase	-0.369637	0.00129481
Translation
CT_023	prfA	peptide chain release factor	-0.379079	0.000180867
CT_064	lepA	elongation factor 4	-0.717518	9.72943e-14
CT_076	smpB	SsrA-binding protein	-0.37489	0.00270084
CT_092	ychF	GTPase	-0.38379	0.000122652
CT_095	rbfA	ribosome-binding factor A	-0.254408	0.0111507
CT_096	infB	translation initiation factor IF-2	-0.249105	0.0492414
CT_122	efp_1	elongation factor P	-0.466283	3.96095e-10
CT_322	tufA	elongation factor Tu	-0.423319	6.08407e-08
CT_323	infA	translation initiation factor IF-1	-0.98253	1.59001e-12
CT_437	fusA	elongation factor G	-0.264352	0.0247966
CT_677	rrf	ribosome recycling factor	-0.190102	0.044668
CT_679	tsf	elongation factor TS	-0.280268	0.000414695
CT_752	efp_2	elongation factor P	-0.664031	1.52619e-07
CT_769	ybeB	ribosome silencing factor	-0.79757	1.20617e-08
CT_800	pth	peptidyl-tRNA hydrolase	-0.212086	0.00652376
CT_833	infC	translation initiation factor IF-3	-0.67518	3.07063e-11
Ribosome
CT_022	rl31	50S ribosomal protein L31 type B	-0.676318	2.61592e-12
CT_026	rs16	30S ribosomal protein S16	-0.210382	0.0354665
CT_086	rl28	50S ribosomal protein L28	-0.661517	2.02095e-13
CT_098	rs1	30S ribosomal protein S1	-0.53807	4.74249e-05
CT_125	rl13	50S ribosomal protein L13	-0.816682	9.47284e-08
CT_126	rs9	30S ribosomal protein S9	-0.570973	7.20675e-05
CT_150	rl33	50S ribosomal protein L33	-0.787592	1.74582e-06
CT_316	rl7	50S ribosomal protein L7/L12	-0.311695	1.33563e-06
CT_317	rl10	50S ribosomal protein L10	-0.500691	1.64825e-07
CT_318	rl1	50S ribosomal protein L1	-0.471156	4.02441e-06
CT_319	rl11	50S ribosomal protein L11	-0.569342	1.01943e-19
CT_342	rs21	30S ribosomal protein S21	-0.704381	0.00012845
CT_419	rl27	50S ribosomal protein L27	-0.584371	7.24909e-08
CT_420	rl21	50S ribosomal protein L21	-0.695331	2.03379e-09
CT_436	rs10	30S ribosomal protein S10	-0.211531	0.00315439
CT_438	rs7	30S ribosomal protein S7	-0.569812	3.92359e-10
CT_439	rs12	30S ribosomal protein S12	-0.677466	2.20209e-37
CT_506	rl17	50S ribosomal protein L17	-0.273432	4.4912e-05
CT_508	rs11	30S ribosomal protein S11	-0.437044	9.41791e-10
CT_509	rs13	30S ribosomal protein S13	-0.575353	4.13763e-12
CT_511	rl15	50S ribosomal protein L15	-0.188019	0.00951978
CT_512	rs5	30S ribosomal protein S5	-0.18981	0.0368719
CT_513	rl18	50S ribosomal protein L18	-0.223972	0.00465779
CT_514	rl6	50S ribosomal protein L6	-0.176796	0.0109172
CT_516	rl5	50S ribosomal protein L5	-0.19951	0.00235425
CT_517	rl24	50S ribosomal protein L24	-0.222001	0.0307692
CT_519	rs17	30S ribosomal protein S17	-0.237095	0.00111854
CT_520	rl29	50S ribosomal protein L29	-0.292039	0.0346742
CT_521	rl16	50S ribosomal protein L16	-0.167338	0.0131052
CT_522	rs3	30S ribosomal protein S3	-0.178846	0.0499666
CT_523	rl22	50S ribosomal protein L22	-0.174885	0.0223132
CT_525	rl2	50S ribosomal protein L2	-0.245682	0.000783682
CT_526	rl23	50S ribosomal protein L23	-0.212805	0.00100581
CT_527	rl4	50S ribosomal protein L4	-0.290389	3.65428e-05
CT_528	rl3	50S ribosomal protein L3	-0.377946	7.96464e-05
CT_617	rs20	30S ribosomal protein S20	-0.318533	0.0133586
CT_680	rs2	30S ribosomal protein S2	-0.538426	1.76824e-11
CT_785	rl34	50S ribosomal protein L34	-0.641356	0.00410142
CT_786	rl36	50S ribosomal protein L36	-0.806789	0.000393718
CT_787	rs14	30S ribosomal protein S14	-0.584759	0.00024589
CT_799	CT_799	50S ribosomal protein L25/general stress protein Ctc	-0.398373	1.7821e-09
CT_801	rs6	30S ribosomal protein S6	-0.784111	1.40756e-25
CT_802	rs18	30S ribosomal protein S18	-0.596804	8.21416e-17
CT_803	rl9	50S ribosomal protein L9	-0.280891	7.47847e-06
CT_810	rl32	50S ribosomal protein L32	-0.585657	1.74769e-11
CT_834	rl35	50S ribosomal protein L35	-0.609444	0.00101254
CT_835	rl20	50S ribosomal protein L20	-0.532538	8.84225e-12
CT_843	rs15	30S ribosomal protein S15	-0.429907	7.80651e-06
Aminoacyl-tRNA biosynthesis
CT_002	gatC	aspartyl/glutamyl-tRNA amidotransferase subunit C	-0.414047	0.00540559
CT_003	gatA	aspartyl/glutamyl-tRNA amidotransferase subunit A	-0.302523	3.40714e-06
CT_004	gatB	aspartyl/glutamyl-tRNA amidotransferase subunit B	-0.229443	0.000292104
CT_019	ileS	isoleucine--tRNA ligase	-0.450362	1.56305e-06
CT_062	tyrS	tyrosine--tRNA ligase	-0.463932	6.92875e-11
CT_193	tgt	queuine tRNA ribosyltransferase	-0.563634	0.0173924
CT_209	leuS	leucine--tRNA ligase	-0.433164	1.3537e-06
CT_393	proS	proline--tRNA ligase	-0.573879	3.86243e-13
CT_445	gltX	glutamate--tRNA ligase	-0.576531	2.54347e-07
CT_475	pheT	phenylalanine--tRNA ligase subunit beta	-0.431575	0.00134487
CT_542	aspS	aspartate--tRNA(Asp/Asn) ligase	-0.402699	2.58096e-07
CT_543	hisS	histidine--tRNA ligase	-0.736295	9.24998e-10
CT_729	serS	serine--tRNA ligase	-0.440879	1.56305e-06
CT_749	alaS	alanine--tRNA ligase	-0.539071	2.02095e-13
CT_782	cysS	cysteine--tRNA ligase	-0.274592	0.000118461
CT_796	glyQ	glycine--tRNA ligase	-0.847402	3.42294e-22
CT_836	pheS	phenylalanine--tRNA ligase subunit alpha	-0.32721	3.62495e-05
tRNAs
CT_s01	tmRNA	10Sa RNA	-0.378351	2.94347e-06
CT_t09	tRNAAsp	tRNA-Asp	-1.7379	1.71866e-10
CT_t10	tRNAVal_1	tRNA-Val	-1.29614	0.00877577
CT_t11	tRNATrp	tRNA-Trp	-0.88277	4.22587e-05
CT_t12	tRNAThr_2	tRNA-Thr	-1.2385	1.84656e-16
CT_t16	tRNAPhe	tRNA-Phe	-0.903996	0.0153625
CT_t17	tRNALeu_1	tRNA-Leu	-0.818168	0.000202338
CT_t20	tRNASer_2	tRNA-Ser	-0.949884	0.0224614
CT_t21	tRNALeu_3	tRNA-Leu	-0.934251	0.00617402
CT_t23	tRNAArg_1	tRNA-Arg	-0.844926	0.0278713
CT_t27	tRNAThr_3	tRNA-Thr	-0.473412	0.00431096
CT_t28	tRNALys	tRNA-Lys	-1.07044	0.0126735
CT_t30	tRNAGly_2	tRNA-Gly	-1.0351	0.000101379
CT_t32	tRNAHis	tRNA-His	-1.01301	0.00638442
CT_t33	tRNACys	tRNA-Cys	-1.07281	0.0459145
DNA replication
CT_075	dnaN	DNA polymerase III subunit beta	-0.886714	4.85778e-15
CT_190	gyrB_1	DNA gyrase subunit B	-0.246858	0.00755933
CT_261	dnaQ_1	DNA polymerase III subunit epsilon	-0.466436	0.0022347
CT_275	dnaA_2	chromosomal replication initiation protein	-0.269716	0.000241484
CT_334	dnaX_2	DNA polymerase III subunit gamma and tau	-0.598678	0.00546047
CT_497	dnaB	replicative DNA helicase	-0.650187	1.33273e-05
CT_582	minD	ParA family chromosome partitioning ATPase	-0.247795	0.000572635
CT_608	uvrD	ATP-dependent DNA helicase	-0.19793	0.0114309
Base excision repair
CT_625	nfo	endonuclease IV	-0.254919	0.00905939
Homologues recombination
CT_184	CT_184	Holliday junction resolvase	-0.386616	0.0180041
Mismatch repair
CT_329	xseA	exodeoxyribonuclease VII large subunit	-0.289811	7.96166e-05
CT_792	mutS	DNA mismatch repair protein MutS	-0.238371	0.0414724
Protein degradation
CT_824	CT_824	Zn-dependent peptidase	-0.575941	1.11296e-08
Protein folding
CT_110	groEL_1	chaperonin GroEL	-0.8737	8.10376e-25
CT_111	groES	co-chaperonin GroES	-1.03174	4.12869e-13
CT_341	dnaJ	chaperone protein DnaJ	-0.521065	6.64229e-12
RNA degradation
CT_808	cafE	ribonuclease E	-0.532985	6.65098e-08
Others
CT_048	yraL	SAM-dependent methyltransferase	-0.595836	2.17054e-05
CT_077	CT_077	thiamine biosynthesis lipoprotein	-0.53444	0.000775738
CT_106	yceC	tRNA pseudouridine synthase A	-0.498266	0.000862079
CT_145	CT_145	serine/threonine protein kinase	-0.24486	0.000387317
CT_148	mhpA	FAD-dependent monooxygenase	-0.556791	4.33137e-08
CT_153	CT_153	MAC/perforin family protein	-1.09932	2.07613e-13
CT_197	CT_197	tRNA N6-adenosine threonylcarbamoyltransferase	-0.340472	0.000451478
CT_272	CT_272	ribosomal RNA small subunit methyltransferase H	-0.676384	4.01237e-09
CT_287	CT_287	tRNA-specific 2-thiouridylase MnmA	-0.400753	1.74565e-06
CT_343	CT_343	O-sialoglycoprotein endopeptidase	-0.422739	0.00513083
CT_353	def	peptide deformylase	-0.762306	1.90584e-15
CT_610	CT_610	virulence protein CADD	-0.254624	0.0123729
CT_703	CT_703	GTPase Der	-0.365935	0.00535082
CT_707	tig	trigger factor	-0.440037	8.28524e-10
CT_771	CT_771	hydrolase	-0.240221	0.0424054
CT_772	ppa	inorganic pyrophosphatase	-0.36385	0.00178613
Unkown function
CT_007	CT_007	hypothetical protein	-0.336545	0.00186384
CT_011	CT_011	hypothetical protein	-0.490758	1.55808e-07
CT_012	ybbP	hypothetical protein	-0.465781	6.27198e-09
CT_053	CT_053	hypothetical protein	-0.59904	1.73586e-05
CT_066	CT_066	hypothetical protein	-0.434259	0.00171286
CT_085	CT_085	decarboxylase	-0.294724	0.00791516
CT_101	CT_101	hypothetical protein	-0.485745	2.00953e-06
CT_109	CT_109	hypothetical protein	-0.531783	1.23448e-08
CT_127	CT_127	hypothetical protein	-0.510738	0.00439156
CT_134	CT_134	hypothetical protein	-0.31192	0.00844286
CT_135	CT_135	hypothetical protein	-0.376841	0.000437592
CT_140	CT_140	hypothetical protein	-0.31908	0.0211487
CT_161	CT_161	hypothetical protein	-0.611955	0.000936289
CT_163	CT_163	hypothetical protein	-0.471121	0.000346184
CT_164	CT_164	hypothetical protein	-0.56999	0.00392537
CT_166	CT_166	hypothetical protein	-0.825766	7.35866e-07
CT_167	CT_167	hypothetical protein	-0.553123	1.59366e-05
CT_191	CT_191	hypothetical protein	-0.363235	8.13377e-06
CT_221	yqfU	hypothetical protein	-1.3395	1.58624e-23
CT_253	CT_253	hypothetical protein	-0.513865	9.73825e-11
CT_255	CT_255	hypothetical protein	-0.430881	1.20283e-05
CT_260	CT_260	hypothetical protein	-0.852752	2.45812e-11
CT_296	CT_296	hypothetical protein	-0.893552	6.85697e-14
CT_309	CT_309	hypothetical protein	-0.625381	1.82997e-08
CT_324	CT_324	hypothetical protein	-0.792683	7.15792e-07
CT_325	CT_325	Fe-S metabolism protein SufE	-0.663309	5.82228e-05
CT_326.2	CT_326.2	hypothetical protein	-0.507341	2.16206e-05
CT_352	CT_352	hypothetical protein	-0.367687	8.96105e-05
CT_355	CT_355	hypothetical protein	-0.370521	2.52126e-06
CT_388	CT_388	hypothetical protein	-0.561265	2.06948e-08
CT_398	CT_398	hypothetical protein	-0.597788	9.49508e-17
CT_421	CT_421	hypothetical protein	-0.255414	0.0131296
CT_421.1	CT_421.1	hypothetical protein	-0.642518	4.17732e-11
CT_421.2	CT_421.2	hypothetical protein	-0.480066	2.97601e-06
CT_425	CT_425	hypothetical protein	-0.254053	0.00104198
CT_429	CT_429	hypothetical protein	-0.153726	0.0133586
CT_446	CT_446	hypothetical protein	-0.502802	3.29107e-06
CT_460	CT_460	hypothetical protein	-0.288235	8.05851e-07
CT_471	CT_471	hypothetical protein	-0.329876	0.0003067
CT_472	CT_472	hypothetical protein	-0.247982	0.044668
CT_480.1	CT_480.1	hypothetical protein	-0.892543	0.049542
CT_529	CT_529	hypothetical protein	-0.395176	3.83151e-09
CT_538	CT_538	hypothetical protein	-0.3513	0.000186999
CT_556	CT_556	hypothetical protein	-0.528416	3.9522e-07
CT_602	CT_602	hypothetical protein	-0.315347	0.000362721
CT_627	yceA	hypothetical protein	-0.543808	8.04094e-05
CT_631	CT_631	hypothetical protein	-0.586482	2.67106e-06
CT_646	CT_646	hypothetical protein	-0.322416	0.000192158
CT_654	CT_654	hypothetical protein	-0.25171	0.0375871
CT_763	CT_763	hypothetical protein	-0.528925	8.22844e-08
CT_768	CT_768	hypothetical protein	-0.645296	9.53217e-12
CT_790	CT_790	hypothetical protein	-0.827899	1.99133e-27
CT_795	CT_795	hypothetical protein	-0.379859	6.64688e-08
CT_809	CT_809	hypothetical protein	-0.620805	7.93914e-05
CT_839	CT_839	hypothetical protein	-0.279718	0.016241
CT_849.1	CT_849.1	hypothetical protein	-0.855558	1.67678e-19
CT_853	CT_853	hypothetical protein	-0.523519	1.12022e-05
CT_858	CT_858	hypothetical protein	-0.377825	4.89135e-09
CT_865	CT_865	hypothetical protein	-0.344832	0.00305718
Plamid encoded genes
SOTOND1_RS04785 CDS1/pgp7	SOTOND1_RS04785	plasmid replication	-0.480184	0.00107783
SOTOND1_RS04795 CDS3/pgp1	SOTOND1_RS04795	replicative DNA helicase/plasmid maintenance	-0.796774	5.19428e-14
SOTOND1_RS04800 CDS4/pgp2	SOTOND1_RS04800	DUF5597 domain-containing protein/plasmid maintenance	-0.601407	9.97611e-16
SOTOND1_RS04815 CDS7/pgp5	SOTOND1_RS04815	ParA family protein/a negative regulator of Pgp4-regulated genes	-0.238235	9.4189e-05
