# Supplementary material for: Regulation of the Mitochondrion-Fatty Acid Axis for the Metabolic Reprogramming of Chlamydia trachomatis during Treatment with β-Lactam Antimicrobials
Source: mBio. 2021 Mar 30;12(2):e00023-21. doi: 10.1128/mBio.00023-21 (PMC8092193; doi:10.1128/mBio.00023-21)
Supplement: TABLE S2 [file mBio.00023-21-st002.xlsx]

## Sheet: S2
Table S2.
Gene	Name	Product	fold change log2 (Exp1/Exp2)	padj
Downregulated genes in chlamydial persistence (IFN-γ treatment)
Pentose Phosphate Pathway
CT_186	devB	6-phosphogluconolactonase	0.821329	0.0423492
CT_205	pfkA_1	pyrophosphate--fructose 6-phosphate 1-phosphotransferase	0.785869	0.0390279
CT_207	pfkA_2	pyrophosphate--fructose 6-phosphate 1-phosphotransferase	0.956526	0.0123635
CT_583	gp6D	virulence protein GP6-D	1.22509	0.00257421
Citrate cycle (TCA)
CT_054	sucA	2-oxoglutarate dehydrogenase subunit E1	1.90022	9.06444e-08
CT_055	sucB_1	2-oxoglutarate dehydrogenase complex subunit dihydrolipoyllysine-residue succinyltransferase	2.21145	1.10449e-06
CT_558	lipA	lipoyl synthase	1.42907	0.00419095
CT_821	sucC	succinyl-CoA ligase subunit beta	1.41515	7.51117e-05
CT_822	sucD	succinyl-CoA ligase subunit alpha	1.51217	3.00801e-05
CT_855	fumC	fumarate hydratase	1.14145	0.0311836
Oxidative phosphorylation
CT_014	cydB	cytochrome D ubiquinol oxidase subunit II	1.76483	5.64676e-07
V-ATPase
CT_304	atpK	V-type ATP synthase subunit K	1.175	0.0464969
CT_305	atpI	V-type ATP synthase subunit I	1.0745	0.0185624
CT_306	atpD	V-type ATP synthase subunit D	1.33165	0.00186816
CT_307	atpB	V-type ATP synthase subunit beta	1.20181	0.000723601
Pyruvate metabolism
CT_246	pdhB	pyruvate dehydrogenase E1 component subunit beta	1.30508	0.00260935
CT_247	pdhC	pyruvate dehydrogenase complex dihydrolipoyllysine-residue acetyltransferase component	1.60494	0.000465031
Lipid/Fatty acid biosynthesis and metabolism
CT_237	fabG	3-oxoacyl-[acyl-carrier-protein] reductase	0.754609	0.0472411
CT_451	cdsA	phosphatidate cytidylyltransferase	1.05768	0.0042529
CT_532	fabZ	3-hydroxyacyl-ACP dehydratase	0.881647	0.0273932
Nucleotide metabolism
CT_183	pyrG	CTP synthetase	0.877363	0.0328825
CT_188	tdk	thymidylate kinase	1.45766	0.00042515
CT_828	nrdB	ribonucleoside-diphosphate reductase subunit beta	1.50969	1.52362e-05
Amino acid metabolism
CT_282	gcsH	glycine cleavage system protein H	1.44031	0.00221977
CT_373	CT_373	pyruvoyl-dependent arginine decarboxylase	1.75884	0.0259846
Starch and sucrose metabolism
CT_248	glgP	glycogen phosphorylase	1.61793	7.11674e-07
CT_798	glgA	glycogen synthase	2.52659	1.07949e-09
Redox homeostasis
CT_279	nqr3	Na(+)-translocating NADH-quinone reductase subunit C	1.52533	0.000744455
CT_280	nqr4	Na(+)-translocating NADH-quinone reductase subunit D	1.91225	4.85992e-06
CT_281	nqr5	Na(+)-translocating NADH-quinone reductase subunit E	1.40456	0.000465031
Glutathione metabolism
CT_045	pepA	cytosol aminopeptidase	0.798787	0.0304405
Lipopolysaccharide biosynthesis
CT_243	lpxD	UDP-3-O-acylglucosamine N-acyltransferase	1.24948	0.00117632
CT_461	CT_461	UDP-2,3-diacylglucosamine pyrophosphohydrolase	1.19246	0.000708393
CT_531	lpxA	acyl-[acyl-carrier-protein]--UDP-N-acetylglucosamine O-acyltransferase	0.778636	0.035177
Peptidoglycan biosynthesis
CT_485	hemZ	ferrochelatase	0.968236	0.0115938
Terpenoid backbone biosynthesis
CT_859	lytB	4-hydroxy-3-methylbut-2-enyl diphosphate reductase	1.31523	0.000756646
Bacterial surface and inclusion membrane protein
CT_112	pepF	oligoendopeptidase F	0.807386	0.0257467
CT_214	CT_214	inclusion membrane protein	1.08861	0.00177334
CT_229	CT_229	inclusion membrane protein	1.0939	0.00522681
CT_242	CT_242	outer membrane protein	2.30651	1.16889e-08
CT_372	CT_372	porin	1.44745	0.000186008
CT_413	pmpB	outer membrane protein PmpB	2.49436	1.17623e-11
CT_414	pmpC	outer membrane protein PmpC	1.62229	4.07737e-06
CT_443	omcB	outer membrane protein OmcB	2.89537	4.35061e-12
CT_444	omcA	lipoprotein OmcA	2.67999	4.7426e-08
CT_681	ompA	major outer membrane porin	1.76785	6.86442e-05
CT_713	porB	outer membrane protein B	1.22456	0.00835512
CT_869	pmpE	outer membrane protein PmpE	2.52203	2.51804e-11
CT_870	pmpF	outer membrane protein PmpF	1.63044	5.38165e-07
CT_871	pmpG	outer membrane protein PmpG	1.02886	0.0158487
CT_872	pmpH	outer membrane protein PmpH	1.78844	7.0516e-08
Transport
CT_065	CT_065	ADP, ATP carrier protein	1.88373	8.18111e-09
CT_069	ytgC	ABC transporter permease	1.90148	9.82644e-09
CT_070	ytgD	ABC transporter permease	2.2703	5.97146e-09
CT_089	lcrE	low calcium response protein E	2.16643	6.96847e-11
CT_090	lcrD	low calcium response protein D	1.86983	3.08744e-08
CT_091	CT_091	type III secretion system protein	1.11899	0.00353221
CT_180	tauB	ABC transporter ATP-binding protein	-0.99445	0.00730456
CT_198	oppA_3	oligopeptide ABC transporter substrate-binding protein	1.10438	0.00256289
CT_204	ybhI	sodium:sulfate symporter	0.821662	0.0294081
CT_216	xasA	glutamate/gamma-aminobutyrate antiporter	0.764218	0.0311984
CT_264	msbA	ABC transporter ATP-binding protein/permease	0.840474	0.0200332
CT_478	oppC_2	oligopeptide ABC transporter permease	1.58094	3.2727e-05
CT_479	oppB_2	oligopeptide ABC transporter permease	1.76841	3.39722e-06
CT_480	oppA_4	oligopeptide ABC transporter substrate-binding lipoprotein	1.02654	0.00230298
CT_486	fliY	ABC transporter substrate-binding protein	0.937943	0.0234044
CT_561	yscL	type III secretion system protein	0.917103	0.0376117
CT_562	yscR	type III secretion system protein	1.6876	5.46623e-06
CT_563	yscS	type III secretion system protein	1.32628	0.0168508
CT_564	yscT	type III secretion system protein	1.48796	0.000118898
CT_576	lcrH_1	type III secretion low calcium response chaperone	2.81928	1.15465e-18
CT_578	CT_578	type III secretion system translocator CopB	3.27843	1.93061e-26
CT_579	CT_579	type III secretion system translocator CopD	2.59439	1.59581e-17
CT_653	yhbG	ABC transporter ATP-binding protein	1.2231	0.0209025
CT_669	yscN	ATP synthase	1.79639	1.71285e-08
CT_672	CT_672	type III secretion system protein	1.83208	8.50129e-08
CT_674	yscC	type II secretion system protein	1.33484	0.000556289
CT_712	CT_712	type III secretion system effector protein	2.52603	1.57226e-09
CT_727	zntA	metal transporting ATPase	1.41437	0.00307078
Transcription
CT_080	ltuB	late transcription unit protein B	2.9675	8.83747e-16
CT_097	nusA	transcription termination/antitermination protein NusA	1.16278	0.000615704
CT_267	ihfA	DNA-binding protein HU	2.0126	1.84569e-06
CT_314	rpoC	DNA-directed RNA polymerase subunit beta	1.88134	5.98599e-10
CT_315	rpoB	DNA-directed RNA polymerase subunit beta	1.00554	0.00251246
CT_394	hrcA	heat-inducible transcription repressor	1.02116	0.0178966
CT_407	dksA	RNA polymerase-binding transcription factor	1.10181	0.00739941
CT_424	rsbV_1	anti-sigma F factor antagonist	1.53073	0.000514236
CT_630	cpxR	transcriptional regulator	1.55228	8.19056e-05
CT_704	pcnB_2	poly A polymerase	0.764973	0.0402774
CT_765	rsbV_2	anti-sigma F factor antagonist	1.06421	0.0333768
Translation
CT_094	truB	tRNA pseudouridine synthase B	1.28399	0.000655997
CT_095	rbfA	ribosome-binding factor A	1.09428	0.0143751
CT_322	tufA	elongation factor Tu	1.04025	0.00686608
CT_677	rrf	ribosome recycling factor	0.954699	0.0042529
tRNAs
CT_t06	tRNAAla_1	tRNA-Ala	1.47469	0.0196855
DNA replication
CT_146	dnlJ	NAD-dependent DNA ligase LigA	1.20856	0.00141012
CT_189	gyrA_1	DNA gyrase subunit A	1.24996	0.00042515
CT_190	gyrB_1	DNA gyrase subunit B	0.875441	0.0162474
CT_250	dnaA_1	chromosomal replication initiation protein DnaA	1.66036	1.77858e-06
CT_275	dnaA_2	chromosomal replication initiation protein	1.38356	0.000180511
CT_708	CT_708	helicase	1.00568	0.00777206
Mismatch repair
CT_792	mutS	DNA mismatch repair protein MutS	0.805662	0.0334671
DNA supercoiling
CT_660	CT_660	DNA topoisomerase IV subunit A	1.20792	0.00038879
Histones
CT_046	hctB	histone-like protein	2.85388	1.17084e-20
CT_743	hctA	histone H1-like protein	2.80764	1.71285e-08
Protein degradation
CT_286	clpC	ATP-dependent Clp protease ATP-binding subunit ClpC	1.40779	0.000250022
CT_441	tsp	carboxy-terminal processing protease	1.03242	0.0337855
CT_706	clpP_2	ATP-dependent Clp protease proteolytic subunit	1.1208	0.00431502
Protein folding
CT_088	sycE	type III secretion chaperone	1.27104	0.00847651
CT_110	groEL_1	chaperonin GroEL	2.36071	2.26138e-11
CT_111	groES	co-chaperonin GroES	2.52258	1.97292e-09
CT_396	dnaK	chaperone protein DnaK	2.6739	1.75703e-18
CT_541	mip	peptidyl-prolyl cis-trans isomerase	1.57063	4.04933e-05
CT_604	groEL_2	chaperonin GroEL	0.873541	0.0207069
Stress response
CT_395	grpE	stress response protein GrpE	2.41872	1.7298e-11
Ribosome
CT_436	rs10	30S ribosomal protein S10	1.03807	0.00754659
CT_511	rl15	50S ribosomal protein L15	0.979589	0.0132265
CT_512	rs5	30S ribosomal protein S5	1.11617	0.00199443
CT_513	rl18	50S ribosomal protein L18	1.23992	0.00085438
CT_514	rl6	50S ribosomal protein L6	0.865515	0.023672
Others
CT_071	yaeM	1-deoxy-D-xylulose 5-phosphate reductoisomerase	1.54479	0.000416295
CT_084	CT_084	phospholipase	0.964954	0.0106699
CT_138	CT_138	microsomal dipeptidase	1.2569	0.00585623
CT_176	dsbB	disulfide oxidoreductase	1.27863	0.0221601
CT_410	pcnB_1	poly A polymerase	0.7694	0.0437756
CT_456	CT_456	translocated actin-recruiting phosphoprotein	2.10769	4.38691e-07
CT_610	CT_610	virulence protein CADD	1.15566	0.00478372
CT_676	CT_676	protein-arginine kinase activator protein	1.03089	0.0318685
CT_705	clpX	ATP-dependent Clp protease ATP-binding subunit ClpX	1.44181	2.55955e-05
CT_276	CT_276	polymer-forming cytoskeletal protein	1.69	3.81442e-06
Unknown
CT_001	CT_001	hypothetical protein	1.11638	0.0465064
CT_005	CT_005	hypothetical protein	1.12066	0.00225335
CT_011	CT_011	hypothetical protein	0.978894	0.00725363
CT_049	CT_049	hypothetical protein	0.959638	0.0153079
CT_056	CT_056	hypothetical protein	1.3129	0.00129701
CT_073	CT_073	hypothetical protein	2.19295	4.37988e-10
CT_081	CT_081	hypothetical protein	2.37742	0.000317552
CT_082	CT_082	hypothetical protein	2.37353	5.34883e-08
CT_083	CT_083	hypothetical protein	1.67575	0.0260029
CT_132	CT_132	hypothetical protein	1.37845	0.00516513
CT_142	CT_142	hypothetical protein	1.81249	2.92604e-07
CT_143	CT_143	hypothetical protein	2.19491	1.95596e-09
CT_144	CT_144	hypothetical protein	2.18714	9.04992e-11
CT_177	dsbG	hypothetical protein	1.78231	6.01617e-06
CT_178	CT_178	hypothetical protein	1.18191	0.00243146
CT_181	CT_181	hypothetical protein	2.51537	1.5981e-12
CT_212	CT_212	hypothetical protein	1.42952	0.000758043
CT_266	CT_266	hypothetical protein	1.01449	0.0151411
CT_273	CT_273	hypothetical protein	1.19016	0.00535611
CT_274	CT_274	hypothetical protein	1.06669	0.0427658
CT_283	CT_283	hypothetical protein	0.915929	0.0153902
CT_288	CT_288	hypothetical protein	0.839029	0.0162474
CT_365	CT_365	hypothetical protein	1.8749	1.06135e-07
CT_392	yprS	hypothetical protein	1.78065	0.000917868
CT_435	cysJ	hypothetical protein	1.07598	0.00463215
CT_480.1	CT_480.1	hypothetical protein	1.96503	2.81976e-05
CT_503	CT_503	hypothetical protein	1.11841	0.0034027
CT_546	CT_546	hypothetical protein	1.83961	6.03206e-08
CT_547	CT_547	hypothetical protein	1.10073	0.00316322
CT_560	CT_560	hypothetical protein	2.2432	3.50944e-10
CT_577	CT_577	hypothetical protein	3.48789	3.82229e-22
CT_584	CT_584	hypothetical protein	1.876	9.84651e-08
CT_606.1	CT_606.1	hypothetical protein	1.65277	0.00196241
CT_619	CT_619	hypothetical protein	2.04717	6.2456e-07
CT_620	CT_620	hypothetical protein	1.44379	8.12887e-05
CT_621	CT_621	hypothetical protein	1.43905	0.000696623
CT_622	CT_622	hypothetical protein	2.66498	8.06848e-17
CT_635	CT_635	hypothetical protein	1.5808	0.00044284
CT_652.1	CT_652.1	hypothetical protein	1.81136	0.000993218
CT_654	CT_654	hypothetical protein	0.960454	0.039316
CT_659	CT_659	hypothetical protein	2.19954	8.75662e-07
CT_664	CT_664	hypothetical protein	1.17966	0.000447002
CT_665	CT_665	hypothetical protein	2.36649	5.85445e-08
CT_666	CT_666	hypothetical protein	2.30557	4.63526e-08
CT_667	CT_667	hypothetical protein	1.12232	0.0258421
CT_668	CT_668	hypothetical protein	1.36621	0.000405544
CT_670	CT_670	hypothetical protein	1.98204	5.61802e-08
CT_671	CT_671	hypothetical protein	2.24392	1.20833e-10
CT_683	CT_683	hypothetical protein	1.5595	0.000531769
CT_694	CT_694	hypothetical protein	2.68654	3.71544e-16
CT_695	CT_695	hypothetical protein	1.87301	9.46432e-07
CT_700	CT_700	hypothetical protein	1.57089	1.62246e-06
CT_702	CT_702	hypothetical protein	1.04609	0.0197527
CT_711	CT_711	hypothetical protein	2.16303	1.34665e-08
CT_733	CT_733	hypothetical protein	0.7449	0.0366953
CT_780	CT_780	hypothetical protein	1.40261	0.00013011
CT_783	CT_783	hypothetical protein	1.03572	0.023651
CT_805	CT_805	hypothetical protein	1.5157	0.00038527
CT_814	CT_814	hypothetical protein	2.27816	1.68799e-09
CT_814.1	CT_814.1	hypothetical protein	2.6454	9.66253e-11
CT_837	CT_837	hypothetical protein	1.50179	2.49604e-05
CT_847	CT_847	hypothetical protein	2.1147	1.78396e-08
CT_848	CT_848	hypothetical protein	2.30391	1.3875e-10
CT_849	CT_849	hypothetical protein	2.12474	1.2547e-09
CT_875	CT_875	hypothetical protein	2.04434	8.39581e-10
Upregulated genes in chlamydial persistence (IFN-γ treatment)
Pentose Phosphate Pathway
CT_750	tktB	transketolase	-1.82056	7.11119e-08
Oxidative phosphorylation
CT_628	ispA	farnesyl diphosphate synthase	-1.03775	0.00466512
V-ATPase
CT_310	atpE	V-type ATP synthase subunit E	-0.899012	0.0287873
Lipid/Fatty acid biosynthesis and metabolism
CT_136	CT_136	phospholipase-carboxylesterase family protein	-1.35095	0.000656373
CT_284	CT_284	phospholipase D	-0.875735	0.023651
CT_285	lplA_1	lipoate protein ligase	-1.26365	0.00307078
CT_488	CT_488	phosphohydrolase	-1.1771	0.00449423
Nucleotide metabolism
CT_500	ndk	nucleoside diphosphate kinase	-2.26343	9.61897e-08
CT_751	amn	AMP nucleosidase	-0.945679	0.0262239
Amino acid metabolism
CT_169	trpR	Trp operon repressor	-5.0951	4.6134e-36
CT_170	trpB	tryptophan synthase subunit beta	-6.03633	2.75587e-52
CT_171	trpA	tryptophan synthase subunit alpha	-4.22791	7.45182e-27
CT_363	asd	aspartate-semialdehyde dehydrogenase	-1.39013	6.49551e-05
CT_364	dapB	4-hydroxy-tetrahydrodipicolinate reductase	-1.10269	0.00124212
Redox homeostasis
CT_539	trxA	thioredoxin	-1.20994	0.0017248
CT_603	ahpC	thioredoxin peroxidase	-1.97803	5.64676e-07
Peptidoglycan biosynthesis
CT_402	lpxK	tetraacyldisaccharide 4' kinase	-1.18568	0.00134884
CT_455	murA	UDP-N-acetylglucosamine 1-carboxyvinyltransferase	-0.888727	0.0182561
CT_624	CT_624	lipid II flippase MurJ	-0.754738	0.0381549
Riboflavin biosynthesis
CT_405	ribC	riboflavin synthase	-1.46067	7.21074e-05
CT_730	ribD	bifunctional diaminohydroxyphosphoribosylaminopyrimidine deaminase/5-amino-6-(5-phosphoribosylamino)uracil reductase	-1.26244	0.00769898
Lipoprotein biosynthesis
CT_010	htrB	acyltransferase	-0.980803	0.00710264
CT_534	cutE	apolipoprotein N-acyltransferase	-0.879685	0.0310347
Bacterial surface and inclusion membrane protein
CT_115	CT_115	inclusion membrane protein D	-1.43428	5.11333e-05
CT_116	CT_116	inclusion membrane protein E	-0.762501	0.0437756
CT_118	CT_118	inclusion membrane protein G	-0.778089	0.0479389
CT_192	CT_192	inclusion membrane protein	-1.61339	0.00761307
CT_227	CT_227	inclusion membrane protein	-1.64723	0.000433332
CT_228	CT_228	inclusion membrane protein	-1.87286	7.64836e-08
CT_874	pmpI	outer membrane protein PmpI	-1.91269	6.13749e-09
Transport
CT_129	glnP	ABC transporter permease	-1.47054	0.000366933
CT_151	CT_151	lipoprotein releasing system ABC transporter permease	-1.63947	5.58268e-06
CT_152	ycfV	lipoprotein releasing system ABC transporter ATP-binding protein	-1.29234	0.00597501
CT_194	mgtE	magnesium transport protein	-1.65945	6.10856e-06
CT_321	secE	preprotein translocase subunit SecE	-0.840306	0.0308516
CT_336	ptsI	phosphoenolpyruvate-protein phosphotransferase	-0.907629	0.0119465
CT_381	artJ	arginine ABC transporter substrate-binding protein ArtJ	-0.946819	0.0268306
CT_554	brnQ	branched-chain amino acid transport system carrier protein	-0.904362	0.0138647
CT_580	CT_580	S-adenosylmethionine/S-adenosylhomocysteine transporter	-2.10882	5.6014e-09
CT_641	ygeD	membrane efflux protein	-0.856884	0.0184509
CT_684	CT_684	cysteine desulfurase activator complex subunit SufB	-1.30971	0.000215222
CT_692	CT_692	phosphate permease	-2.2013	6.39505e-10
CT_735	dagA_2	Na+/alanine symporter	-0.878852	0.0163178
CT_817	tyrP_1	tyrosine-specific transport protein	-1.67995	1.74047e-06
CT_818	tyrP_2	tyrosine-specific transport protein	-1.2404	0.000341672
Transcription
CT_009	yfgA	DNA-binding protein	-1.15157	0.0148552
CT_133	CT_133	methyltransferase	-0.977081	0.0169375
CT_615	sigA	RNA polymerase sigma factor	-1.17449	0.0034027
Translation
CT_023	prfA	peptide chain release factor	-1.5562	9.79218e-06
CT_027	trmD	tRNA (guanine N-1) methyltransferase	-1.04258	0.00524073
CT_064	lepA	elongation factor 4	-0.861126	0.0176211
CT_076	smpB	SsrA-binding protein	-2.02862	7.85736e-06
CT_092	ychF	GTPase	-0.890994	0.0335361
CT_398.1	CT_398.1	ribonuclease P RNA	-1.64836	3.98504e-05
CT_662	hemA	glutamyl-tRNA reductase	-0.961771	0.0225175
CT_752	efp_2	elongation factor P	-1.38084	0.00147666
CT_800	pth	peptidyl-tRNA hydrolase	-1.34545	0.000206818
CT_829	yggH	tRNA (guanine-N(7)-)-methyltransferase	-1.13216	0.0195577
CT_840	mesJ	tRNA(Ile)-lysidine synthase	-1.75103	6.48645e-06
Ribosome
CT_026	rs16	30S ribosomal protein S16	-1.03949	0.010643
CT_086	rl28	50S ribosomal protein L28	-2.51741	1.33971e-09
CT_150	rl33	50S ribosomal protein L33	-1.50944	0.000866606
CT_419	rl27	50S ribosomal protein L27	-2.3814	1.20963e-10
CT_420	rl21	50S ribosomal protein L21	-1.4683	5.5959e-05
CT_438	rs7	30S ribosomal protein S7	-1.1257	0.00307078
CT_527	rl4	50S ribosomal protein L4	-1.04403	0.00686608
CT_680	rs2	30S ribosomal protein S2	-1.29645	0.000777538
CT_786	rl36	50S ribosomal protein L36	-1.55509	0.000158201
CT_787	rs14	30S ribosomal protein S14	-1.86183	4.19093e-07
CT_801	rs6	30S ribosomal protein S6	-1.19605	0.00792061
CT_802	rs18	30S ribosomal protein S18	-1.02417	0.0178966
CT_803	rl9	50S ribosomal protein L9	-1.09214	0.00431502
CT_835	rl20	50S ribosomal protein L20	-1.35749	0.000205933
Aminoacyl-tRNA biosynthesis
CT_062	tyrS	tyrosine--tRNA ligase	-0.851882	0.0335219
CT_193	tgt	queuine tRNA ribosyltransferase	-1.22267	0.00397968
CT_445	gltX	glutamate--tRNA ligase	-1.31502	0.000282959
CT_475	pheT	phenylalanine--tRNA ligase subunit beta	-0.77927	0.034693
CT_543	hisS	histidine--tRNA ligase	-1.61526	4.34992e-05
CT_698	CT_698	tRNA modification GTPase	-0.944943	0.0437756
CT_836	pheS	phenylalanine--tRNA ligase subunit alpha	-1.16716	0.00211411
tRNAs
CT_t15	tRNASer_3	tRNA-Ser	-1.83289	0.000565362
CT_t16	tRNAPhe	tRNA-Phe	-1.58744	0.00146555
CT_t27	tRNAThr_3	tRNA-Thr	-1.59792	0.000393082
CT_t30	tRNAGly_2	tRNA-Gly	-1.76761	0.00043777
CT_t34	tRNAGln	tRNA-Gln	-1.48924	0.00401446
DNA replication
CT_044	ssb	single-stranded DNA-binding protein	-2.1375	7.36058e-07
Homologous recombination
CT_640	recC	exodeoxyribonuclease V subunit gamma	-0.937131	0.00729095
Protein degradation
CT_431	clpP_1	ATP-dependent Clp protease proteolytic subunit	-1.10827	0.00688697
Protein folding
CT_043	CT_043	type III secretion system chaperone	-1.03873	0.0163739
Stress response
CT_675	karG	protein-arginine kinase	-2.5504	0.000436519
RNA degradation
CT_808	cafE	ribonuclease E	-0.973645	0.0120879
Others
CT_024	CT_024	release factor glutamine methyltransferase	-1.043	0.00581322
CT_048	yraL	SAM-dependent methyltransferase	-1.74263	1.97703e-05
CT_057	gcpE	4-hydroxy-3-methylbut-2-en-1-yl diphosphate synthase (flavodoxin)	-1.74247	3.10825e-07
CT_077	CT_077	thiamine biosynthesis lipoprotein	-1.6273	0.000118898
CT_107	mutY	A/G-specific adenine glycosylase	-1.45079	0.00175628
CT_404	CT_404	SAM-dependent methyltransferase	-1.39064	0.000158201
CT_418	CT_418	GTPase Obg	-1.28125	0.000531769
CT_427	CT_427	ubiquinone/menaquinone biosynthesis protein	-1.56895	0.00253785
CT_428	ubiE	demethylmenaquinone methyltransferase	-1.38735	0.000191608
CT_470	CT_470	DNA repair protein RecO	-1.54695	9.36089e-05
CT_553	fmu	methyltransferase	-2.17307	0.0241794
CT_607	ung	uracil DNA glycosylase	-1.76494	0.00390015
CT_703	CT_703	GTPase Der	-1.49921	0.000180511
CT_723	yjbC	RNA pseudouridine synthase	-1.23742	0.00177345
CT_734	CT_734	lipoprotein	-1.96811	4.18831e-06
CT_844	yfhC	nucleoside deaminase	-1.20341	0.0134426
Unknown
CT_006	CT_006	hypothetical protein	-1.85798	0.00177345
CT_007	CT_007	hypothetical protein	-1.26382	0.000708393
CT_041	CT_041	hypothetical protein	-1.00437	0.018292
CT_053	CT_053	hypothetical protein	-2.59094	2.27356e-12
CT_058	CT_058	hypothetical protein	-1.1713	0.00203991
CT_105	CT_105	hypothetical protein	-1.4056	0.000957396
CT_127	CT_127	hypothetical protein	-2.2745	5.98599e-10
CT_134	CT_134	hypothetical protein	-1.45468	0.000104265
CT_135	CT_135	hypothetical protein	-1.10938	0.00189891
CT_140	CT_140	hypothetical protein	-1.67168	2.46052e-05
CT_149	CT_149	hypothetical protein	-1.316	0.00122785
CT_168	CT_168	hypothetical protein	-1.84146	0.0399456
CT_221	yqfU	hypothetical protein	-0.9299	0.0156476
CT_244	CT_244	hypothetical protein	-1.30013	0.00251246
CT_296	CT_296	hypothetical protein	-1.87311	5.45663e-08
CT_309	CT_309	hypothetical protein	-1.18967	0.0013304
CT_324	CT_324	hypothetical protein	-1.71425	0.000224291
CT_326	CT_326	hypothetical protein	-3.90815	3.40359e-32
CT_326.1	CT_326.1	hypothetical protein	-5.38592	2.98782e-32
CT_326.2	CT_326.2	hypothetical protein	-3.39981	1.78957e-17
CT_352	CT_352	hypothetical protein	-2.78939	6.96847e-11
CT_355	CT_355	hypothetical protein	-0.962492	0.0213515
CT_357	CT_357	hypothetical protein	-2.3953	3.38569e-07
CT_357R	CT_357R	hypothetical protein	-3.19858	0.0042529
CT_358	CT_358	hypothetical protein	-2.58607	6.96847e-11
CT_359	CT_359	hypothetical protein	-2.03562	3.01038e-09
CT_382	aroG	3-deoxy-7-phosphoheptulonate synthase	-0.996531	0.0180531
CT_383	CT_383	hypothetical protein	-0.92722	0.0229023
CT_398	CT_398	hypothetical protein	-1.16227	0.00196815
CT_421.2	CT_421.2	hypothetical protein	-2.84477	3.33299e-10
CT_446 euo	CT_446	hypothetical protein	-1.96301	1.71285e-08
CT_449	CT_449	hypothetical protein	-2.74612	3.75698e-13
CT_471	CT_471	hypothetical protein	-1.14344	0.00831122
CT_472	CT_472	hypothetical protein	-0.887001	0.0318204
CT_496.1	CT_496.1	hypothetical protein	-3.69656	0.0354879
CT_573	CT_573	hypothetical protein	-1.66201	2.15904e-06
CT_593	CT_593	pseudogene	-1.88156	0.01157
CT_602	CT_602	hypothetical protein	-1.77441	5.85175e-07
CT_623	CT_623	hypothetical protein	-1.7989	1.50209e-07
CT_645	CT_645	hypothetical protein	-1.31064	0.0155349
CT_646	CT_646	hypothetical protein	-1.3405	0.000434509
CT_651	CT_651	hypothetical protein	-1.15749	0.000946965
CT_691	CT_691	hypothetical protein	-1.74221	2.46052e-05
CT_741	CT_741	hypothetical protein	-1.15609	0.0123635
CT_768	CT_768	hypothetical protein	-1.31132	0.000492974
CT_788	CT_788	hypothetical protein	-1.09922	0.00196993
CT_789	CT_789	hypothetical protein	-1.24221	0.0162474
CT_809	CT_809	hypothetical protein	-1.95053	1.84569e-06
CT_819	yccA	hypothetical protein	-2.12879	1.08181e-07
CT_853	CT_853	hypothetical protein	-1.07216	0.0054031
CT_865	CT_865	hypothetical protein	-1.32161	0.00085438
Plamid encoded genes
SOTOND1_RS04785 CDS1/pgp7	SOTOND1_RS04785	plasmid replication	-0.973774	0.0267033
SOTOND1_RS04790 CDS2/pgp8	SOTOND1_RS04790	site-specific integrase/plasmid replication	-3.53029	1.48613e-19
SOTOND1_RS04795 CDS3/pgp1	SOTOND1_RS04795	replicative DNA helicase/plasmid maintenance	-4.52024	2.2751e-54
SOTOND1_RS04800 CDS4/pgp2	SOTOND1_RS04800	DUF5597 domain-containing protein/plasmid maintenance	-2.91084	9.02376e-22
