# Supplementary material for: Regulation of the Mitochondrion-Fatty Acid Axis for the Metabolic Reprogramming of Chlamydia trachomatis during Treatment with β-Lactam Antimicrobials
Source: mBio. 2021 Mar 30;12(2):e00023-21. doi: 10.1128/mBio.00023-21 (PMC8092193; doi:10.1128/mBio.00023-21)
Supplement: TABLE S3 [file mBio.00023-21-st003.xlsx]

## Sheet: S3
Table S3
Primer	Sequence (5´- 3´)
Ct_porB_fw	gtccggtaacctgaagctct
Ct_porB_rv	atcaaacagaggaatcgcgc
Ct_sucA_fw	aggtggagagagcttggttc
Ct_sucA_rv	cgttctgttccggcctattg
Ct_sucB1_fw	gctcaggaagggtagagtgg
Ct_sucB1_rv	gcatcgctttcctgctctac
Ct_sucC_fw	cgcactctccggaagactta
Ct_sucC_rv	tcgatatccacacctcctgc
Ct_sucD_fw	ggaagctgcagattggacac
Ct_sucD_rv	gcaaccgcctctccaataag
Ct_sdhB_fw	tctgcagagaaatgtgggga
Ct_sdhB_rv	cccatcaatgctcgtaaccg
Ct_mdhC_fw	agtaacaggaggaacagggc
Ct_mdhC_rv	gatgtcgttacctgcacacg
Ct_accC_fw	gctgtgcatcctggttatgg
Ct_accC_rv	cagctttgatgacgatgggg
Ct_fabF_fw	gcagttgtagctgcaaagaa
Ct_fabF_rv	tttccagccgatagtttttc
Ct_ldh_fw	gagggattctttatgctcca
Ct_ldh_rv	tgtctcggttttctttagcc
Ct_zwf_fw	acggttactgtgcgactgta
Ct_zwf_rv	cgccaagcttttccatctct
Ct_pgi_fw	atgatcgctgcttagaggct
Ct_pgi_rv	cttgatctcgaacccaagcg
Ct_pgk_fw	aggagtaatcgaggcgctac
Ct_pgk_rv	tccctccaatcctctccaga
Ct_16s_fw	cggtaatacggagggtgcta
Ct_16s_rv	ctacgcatttcaccgctaca
Human β-actin_fw	cctggcacccagcacaat
Human β-actin_rv	gggccggactcgtcatac
Mouse β-actin_fw	tcatccatggcgaactggtg
Mouse β-actin_rv	cactgtcgagtcgcgtcc
